# Supplementary material for: N-(4-Chloro­phen­yl)succinamic acid
Source: Acta Crystallogr Sect E Struct Rep Online. 2009 Jul 11;65(Pt 8):o1827. doi: 10.1107/S160053680902649X (PMC2977089; doi:10.1107/S160053680902649X)
Supplement: Supplementary file 2 [file e-65-o1827-Isup2.hkl]

# 
# h,k,l, Fc-squared, Fo-squared, sigma(Fo-squared) and status flag 
# 
data_I
_shelx_title ' A6-2 P21/C' 
_shelx_refln_list_code          4 
_shelx_F_calc_maximum      241.26 
_exptl_crystal_F_000       472.00 
_reflns_d_resolution_high  0.8376 
 
loop_ 
 _symmetry_equiv_pos_as_xyz 
 'x, y, z' 
 '-x, y+1/2, -z+1/2' 
 '-x, -y, -z' 
 'x, -y-1/2, z-1/2' 
 
_cell_length_a    15.9080 
_cell_length_b     4.8778 
_cell_length_c    14.2860 
_cell_angle_alpha  90.000 
_cell_angle_beta  109.787 
_cell_angle_gamma  90.000 
 
_shelx_F_squared_multiplier     1.000 
 
loop_ 
 _refln_index_h 
 _refln_index_k 
 _refln_index_l 
 _refln_F_squared_calc 
 _refln_F_squared_meas 
 _refln_F_squared_sigma 
 _refln_observed_status 
   1   0   0       27.16       21.09      0.38 o 
   2   0   0       88.19       76.66      1.48 o 
   3   0   0      586.31      496.97      8.52 o 
   4   0   0      514.73      388.28      8.05 o 
   5   0   0     1301.44     1187.93     27.05 o 
   6   0   0     1160.27     1091.55     26.36 o 
   7   0   0       82.54       69.98      1.61 o 
   8   0   0      940.35      928.15     22.75 o 
   9   0   0      211.93      170.11      7.67 o 
  10   0   0       14.49       14.74      1.35 o 
  11   0   0      279.26      291.84      6.64 o 
  12   0   0       60.34       64.45      2.91 o 
  13   0   0       90.91       84.05      1.56 o 
  14   0   0       12.70        8.55      0.58 o 
  15   0   0       13.45       11.53      0.84 o 
  16   0   0       14.43       21.83      0.58 o 
  17   0   0       17.98       21.52      0.53 o 
   1   1   0     9084.67     9119.37    347.21 o 
   2   1   0     2347.65     2374.24     57.54 o 
   3   1   0     4426.84     4352.58     59.52 o 
   4   1   0     3193.10     3055.48     50.11 o 
   5   1   0      263.54      268.93      2.35 o 
   6   1   0        5.00        2.62      0.27 o 
   7   1   0       76.57       63.98      2.89 o 
   8   1   0      392.42      363.90     13.83 o 
   9   1   0       91.68       95.72      1.75 o 
  10   1   0       71.84       77.54      4.40 o 
  11   1   0        0.22       -0.04      0.55 o 
  12   1   0       15.68       12.51      1.32 o 
  13   1   0      123.59      133.95      5.83 o 
  14   1   0        9.81        7.93      0.49 o 
  15   1   0       28.60       33.81      0.73 o 
  16   1   0        9.51        8.54      0.44 o 
  17   1   0       48.94       52.59      1.42 o 
   0   2   0      211.48      178.50      2.18 o 
   1   2   0      393.89      431.92      6.78 o 
   2   2   0     6648.81     6957.61    301.72 o 
   3   2   0      145.37      159.01      2.99 o 
   4   2   0      128.08      168.71      8.22 o 
   5   2   0      508.24      643.88     14.43 o 
   6   2   0        7.05        8.96      1.01 o 
   7   2   0       53.31       53.30      3.49 o 
   8   2   0        6.12       13.02      6.78 o 
   9   2   0      164.12      181.01     11.21 o 
  10   2   0        4.92        4.52      0.47 o 
  11   2   0      185.49      196.56     12.39 o 
  12   2   0       73.35       76.50      3.56 o 
  13   2   0        0.24        0.17      0.65 o 
  14   2   0        0.38        0.71      0.99 o 
  15   2   0        0.53        0.87      0.41 o 
  16   2   0        0.93        0.27      0.67 o 
   1   3   0       14.18       23.81      0.53 o 
   2   3   0      117.87      126.51      1.93 o 
   3   3   0      827.87      974.12     33.41 o 
   4   3   0       45.33       59.90      1.29 o 
   5   3   0       88.68      107.06      2.36 o 
   6   3   0      178.05      185.74      5.16 o 
   7   3   0       47.16       39.60      1.32 o 
   8   3   0      370.78      387.96     19.13 o 
   9   3   0       28.95       28.87      3.20 o 
  10   3   0       92.50       89.18      9.77 o 
  11   3   0       34.26       31.68      2.50 o 
  12   3   0       34.70       30.38      2.02 o 
  13   3   0        5.01        5.66      0.48 o 
  14   3   0        0.16        0.66      0.50 o 
  15   3   0        0.98        1.94      0.60 o 
   0   4   0      217.18      195.24      3.62 o 
   1   4   0        3.79        6.30      0.44 o 
   2   4   0       16.81       15.14      0.82 o 
   3   4   0       30.44       24.26      0.91 o 
   4   4   0       22.83       24.57      1.54 o 
   5   4   0        4.75        2.65      0.63 o 
   6   4   0        1.52        0.78      0.84 o 
   7   4   0       27.10       24.13      2.52 o 
   8   4   0       13.90       15.25      1.54 o 
   9   4   0      218.12      236.39     30.89 o 
  10   4   0        0.06        0.59      0.49 o 
  11   4   0       32.66       30.56      3.37 o 
  12   4   0       13.77        9.74      0.58 o 
   6   5   0        0.08       -0.19      0.53 o 
   7   5   0        0.04       -0.13      0.55 o 
   8   5   0       51.04       38.02     12.99 o 
   9   5   0        1.50        1.70      0.91 o 
 -17   1   1        5.46        6.61      0.37 o 
 -16   1   1        1.86        3.12      0.60 o 
 -15   1   1       22.73       23.97      0.68 o 
 -14   1   1        6.72        5.99      1.01 o 
 -13   1   1        4.11        2.44      0.41 o 
 -12   1   1       37.71       37.64      2.38 o 
 -11   1   1      197.07      188.97     12.15 o 
 -10   1   1        2.81        2.56      1.37 o 
  -9   1   1        0.22        1.34      0.60 o 
  -8   1   1      207.41      209.60      7.82 o 
  -7   1   1     1322.76     1423.66     35.34 o 
  -6   1   1      420.08      410.12      3.06 o 
  -5   1   1      148.64      140.45      2.75 o 
  -4   1   1     4169.53     4101.84     58.12 o 
  -3   1   1     3713.43     3525.79     13.48 o 
  -2   1   1     5029.71     5001.32     87.71 o 
  -1   1   1      136.40      154.66      3.27 o 
   0   1   1      167.60      148.48      1.01 o 
   1   1   1     1068.97     1227.69     25.99 o 
   2   1   1        3.56        3.49      0.58 o 
   3   1   1     2878.75     3009.07    225.56 o 
   4   1   1      155.18      145.45      9.44 o 
   5   1   1       12.66        9.29      0.37 o 
   6   1   1       93.14      101.27      6.89 o 
   7   1   1     1089.95     1082.72     80.82 o 
   8   1   1      344.48      327.53     21.68 o 
   9   1   1       31.42       30.73      3.08 o 
  10   1   1       85.02       82.81      3.49 o 
  11   1   1       61.06       65.39      1.34 o 
  12   1   1       13.64       13.89      0.59 o 
  13   1   1       12.21       13.28      0.70 o 
  14   1   1       14.35       13.80      0.54 o 
  15   1   1       22.94       18.23      0.58 o 
  16   1   1        3.68        4.22      0.96 o 
  17   1   1        0.51        0.96      0.27 o 
 -17   2   1        2.59        3.13      0.27 o 
 -16   2   1        5.63        5.48      0.34 o 
 -15   2   1        3.75        5.64      0.70 o 
 -14   2   1       15.51        9.76      0.51 o 
 -13   2   1       44.82       42.60      2.52 o 
 -12   2   1        4.12        2.46      0.42 o 
 -11   2   1       40.78       44.08      3.25 o 
 -10   2   1      162.26      152.12     11.13 o 
  -9   2   1      152.73      148.98     10.05 o 
  -8   2   1       46.96       36.74      0.89 o 
  -7   2   1       73.20       63.84      3.54 o 
  -6   2   1      400.31      378.21      7.92 o 
  -5   2   1      532.80      602.41     20.96 o 
  -4   2   1       74.97       79.47      3.59 o 
  -3   2   1        0.32        1.09      0.29 o 
  -2   2   1       13.00       16.58      0.94 o 
  -1   2   1      167.16      166.00      2.10 o 
   0   2   1      549.09      608.37      8.63 o 
   1   2   1      437.42      490.24     18.33 o 
   2   2   1       21.01       22.59      1.03 o 
   3   2   1       81.78       81.35      1.81 o 
   4   2   1        5.65        9.82      0.96 o 
   5   2   1        9.79       14.97      0.62 o 
   6   2   1      342.58      372.20     26.88 o 
   7   2   1       16.83       11.94      0.70 o 
   8   2   1       35.53       37.10      1.61 o 
   9   2   1        9.24        8.24      0.49 o 
  10   2   1       41.82       38.27      0.81 o 
  11   2   1        0.15        0.51      0.82 o 
  12   2   1        0.09       -0.58      0.66 o 
  13   2   1        0.24        1.55      1.37 o 
  14   2   1       62.59       55.04      1.19 o 
  15   2   1        0.06        0.34      0.48 o 
  16   2   1        9.90        8.94      0.67 o 
 -15   3   1        3.51        4.36      0.58 o 
 -14   3   1      101.53       86.47      5.08 o 
 -13   3   1        4.84        3.54      0.41 o 
 -12   3   1       26.31       23.93      0.75 o 
 -11   3   1      103.13       93.78      6.35 o 
 -10   3   1       47.27       55.72      3.41 o 
  -9   3   1      201.78      221.96     10.27 o 
  -8   3   1       56.26       65.23      1.39 o 
  -7   3   1        7.57       12.34      0.66 o 
  -6   3   1        7.20       12.45      0.59 o 
  -5   3   1        4.73       13.93      4.78 o 
  -4   3   1       15.13       17.82      2.36 o 
  -3   3   1      273.94      307.66     15.60 o 
  -2   3   1      297.15      323.69     13.58 o 
  -1   3   1      221.63      272.34      3.62 o 
   0   3   1       44.70       48.65      0.95 o 
   1   3   1      344.20      420.08      6.75 o 
   2   3   1        0.09        0.82      0.46 o 
   3   3   1       57.52       68.66      1.42 o 
   4   3   1       23.77       33.66      1.08 o 
   5   3   1      234.94      255.61      8.59 o 
   6   3   1       91.13      104.92     10.78 o 
   7   3   1      271.44      286.90     17.84 o 
   8   3   1      125.31      137.76     14.01 o 
   9   3   1       51.78       47.43      5.24 o 
  10   3   1      273.23      261.31     30.27 o 
  11   3   1       28.15       29.15      2.74 o 
  12   3   1        5.42        6.56      0.44 o 
  13   3   1        1.35        2.85      0.32 o 
  14   3   1        4.44        4.41      0.74 o 
 -13   4   1       46.30       41.60      4.98 o 
 -12   4   1        1.04        0.19      0.49 o 
 -11   4   1       18.77       22.18      1.51 o 
 -10   4   1       17.09       16.68      2.91 o 
  -9   4   1        3.07        0.87      0.48 o 
  -8   4   1      160.69      189.60     16.60 o 
  -7   4   1       17.28       18.63      1.54 o 
  -6   4   1       18.08       20.68      2.55 o 
  -5   4   1        9.18        8.25      1.51 o 
  -4   4   1      256.72      266.28     26.86 o 
  -3   4   1       68.01       59.73      3.97 o 
  -2   4   1        6.06        9.99      0.54 o 
  -1   4   1        0.65        0.73      0.44 o 
   0   4   1       41.14       48.42      1.02 o 
   1   4   1       10.11        7.19      1.39 o 
   2   4   1        0.44        0.57      0.39 o 
   3   4   1        8.13        6.72      0.55 o 
   4   4   1      294.78      330.50      5.72 o 
   5   4   1       10.74        9.15      1.71 o 
   6   4   1       48.71       45.01      4.23 o 
   7   4   1      176.13      197.45     21.47 o 
   8   4   1       31.78       25.42      2.86 o 
   9   4   1      150.28      138.00     18.53 o 
  10   4   1        0.75        1.83      0.65 o 
  11   4   1       34.23       32.47      3.22 o 
  12   4   1       33.55       35.20      3.44 o 
  -9   5   1       28.75       22.38      6.47 o 
  -8   5   1        4.14        3.28      1.01 o 
  -7   5   1       19.76       20.57      3.51 o 
  -4   5   1       72.70       64.14      1.83 o 
  -2   5   1       17.23       21.82      1.01 o 
  -1   5   1       18.07       20.29      0.91 o 
   0   5   1       47.27       50.55      1.49 o 
   1   5   1       25.58       23.32      0.91 o 
   4   5   1       21.57       25.43      1.06 o 
   5   5   1      109.34      115.80      3.23 o 
   6   5   1       39.71       37.27      1.15 o 
   7   5   1        7.29        7.03      1.92 o 
   8   5   1        8.89       10.21      3.27 o 
 -18   0   2        0.95        0.57      0.32 o 
 -17   0   2        7.87        6.75      0.41 o 
 -16   0   2       32.15       37.16      1.85 o 
 -15   0   2       25.75       24.80      1.01 o 
 -14   0   2       14.59       18.87      0.67 o 
 -13   0   2        7.04       11.49      0.87 o 
 -12   0   2      277.79      290.17      3.67 o 
 -11   0   2        5.86       14.03      0.54 o 
 -10   0   2     1423.00     1361.60      7.73 o 
  -9   0   2      543.65      513.17     11.66 o 
  -8   0   2      379.88      320.87      8.65 o 
  -7   0   2     2258.10     2069.16     55.76 o 
  -6   0   2       32.57       39.56      1.27 o 
  -5   0   2      246.55      212.88      6.86 o 
  -4   0   2    58207.24    57840.18    639.27 o 
  -3   0   2      267.24      215.63      3.97 o 
  -2   0   2      338.39      271.01      1.28 o 
  -1   0   2       93.89       97.17      0.75 o 
   0   0   2       72.06       59.48      1.28 o 
   1   0   2      458.40      457.39      6.86 o 
   2   0   2       49.46       60.77      0.75 o 
   3   0   2      549.25      529.27     19.72 o 
   4   0   2     2395.69     2426.08     95.76 o 
   5   0   2     1458.86     1333.16     76.23 o 
   6   0   2       55.19       39.89      3.90 o 
   7   0   2     1066.17     1062.08     85.16 o 
   8   0   2      319.96      295.73     22.44 o 
   9   0   2      932.85      903.30     55.51 o 
  10   0   2      169.98      182.76      9.16 o 
  11   0   2      159.98      157.61      3.08 o 
  12   0   2        1.29        0.68      0.62 o 
  13   0   2       30.02       28.31      0.75 o 
  14   0   2      436.27      392.71     13.00 o 
  15   0   2       97.04       99.59      1.84 o 
  16   0   2      137.79      130.74      4.75 o 
 -18   1   2        5.20        5.46      0.38 o 
 -17   1   2       47.30       44.17      0.97 o 
 -16   1   2        2.74        3.24      0.40 o 
 -15   1   2        0.73        0.57      0.48 o 
 -14   1   2       28.66       27.01      2.33 o 
 -13   1   2       40.27       37.25      0.82 o 
 -12   1   2        5.06        4.08      0.43 o 
 -11   1   2       25.74       24.26      0.63 o 
 -10   1   2        5.09        4.77      1.39 o 
  -9   1   2      288.59      291.85      3.70 o 
  -8   1   2     2087.64     2094.61     10.96 o 
  -7   1   2      601.48      623.08     18.06 o 
  -6   1   2     2713.06     2522.70     34.86 o 
  -5   1   2      201.60      208.85      3.70 o 
  -4   1   2      157.93      147.03      2.46 o 
  -3   1   2    17160.31    17916.95    746.83 o 
  -2   1   2      348.98      315.97     12.29 o 
  -1   1   2     2974.99     3198.00     87.20 o 
   0   1   2      839.24      836.12      3.06 o 
   1   1   2     1906.35     1976.81      9.08 o 
   2   1   2      127.02      113.56      5.02 o 
   3   1   2     1171.95     1159.44      4.83 o 
   4   1   2      814.58      766.94     41.13 o 
   5   1   2        2.87        2.01      0.74 o 
   6   1   2       20.32       22.66      1.80 o 
   7   1   2      224.34      234.68     13.35 o 
   8   1   2      225.79      240.71     11.15 o 
   9   1   2      140.69      150.61     14.19 o 
  10   1   2      166.97      156.23      3.47 o 
  11   1   2      231.44      247.78     12.45 o 
  12   1   2      226.27      219.00      7.62 o 
  13   1   2      269.04      274.48     11.44 o 
  14   1   2        9.08        7.65      0.48 o 
  15   1   2        2.10        5.67      0.67 o 
  16   1   2       35.06       35.63      0.89 o 
 -17   2   2        0.30        0.07      0.41 o 
 -16   2   2       41.52       44.27      1.42 o 
 -15   2   2       28.56       27.72      2.24 o 
 -14   2   2       10.01       15.16      2.14 o 
 -13   2   2        0.52        0.50      0.49 o 
 -12   2   2      103.00      116.52      2.72 o 
 -11   2   2       13.47       13.00      0.91 o 
 -10   2   2       16.13       18.26      0.66 o 
  -9   2   2       85.14       95.75      3.22 o 
  -8   2   2      289.23      301.65     10.51 o 
  -7   2   2      188.73      195.48      8.32 o 
  -6   2   2     3450.34     3791.97    167.69 o 
  -5   2   2     1718.59     1758.47     51.35 o 
  -4   2   2       92.07       90.72      2.24 o 
  -3   2   2      340.85      297.10     13.13 o 
  -2   2   2      721.29      748.72     18.28 o 
  -1   2   2      252.16      258.85      1.93 o 
   0   2   2        3.22       12.20      0.50 o 
   1   2   2       18.27       23.90      2.52 o 
   2   2   2        3.45        4.39      0.91 o 
   3   2   2     1115.20     1133.73     20.35 o 
   4   2   2        1.23        4.37      1.18 o 
   5   2   2     1157.22     1145.19     88.57 o 
   6   2   2       65.45       77.72      5.53 o 
   7   2   2      759.13      809.75     78.92 o 
   8   2   2       63.18       75.39      8.40 o 
   9   2   2       28.90       31.14      0.75 o 
  10   2   2      120.71      122.06      2.48 o 
  11   2   2       45.73       49.36      4.69 o 
  12   2   2       42.54       39.90      1.64 o 
  13   2   2       73.02       64.65      1.90 o 
  14   2   2       38.33       36.19      1.83 o 
  15   2   2        0.52        0.74      0.27 o 
 -15   3   2        4.93        4.48      0.48 o 
 -14   3   2       28.05       26.53      2.52 o 
 -13   3   2        0.83        1.64      0.91 o 
 -12   3   2      160.94      167.24     11.66 o 
 -11   3   2       81.56       70.29      2.43 o 
 -10   3   2        2.60        5.44      0.54 o 
  -9   3   2       21.07       31.16      1.83 o 
  -8   3   2       17.55       18.47      1.37 o 
  -7   3   2      333.95      395.34     27.36 o 
  -6   3   2       91.17      101.30      8.40 o 
  -5   3   2      109.79      137.29     19.14 o 
  -4   3   2      137.77      136.47      7.97 o 
  -3   3   2        9.92       12.26      0.99 o 
  -2   3   2       37.03       38.15      1.95 o 
  -1   3   2     1491.65     1634.71     63.71 o 
   0   3   2       81.88      100.94      4.33 o 
   1   3   2      255.94      245.16     12.65 o 
   2   3   2       86.83       75.97      4.60 o 
   3   3   2      101.45      112.59      2.04 o 
   4   3   2      193.63      185.29      6.65 o 
   5   3   2       25.74       18.08      0.71 o 
   6   3   2        0.42       -0.73      0.73 o 
   7   3   2        1.54       -0.76      0.76 o 
   8   3   2       52.57       49.16      3.58 o 
   9   3   2        0.15        0.39      0.76 o 
  10   3   2        2.85        5.10      1.47 o 
  11   3   2       20.01       23.93      1.51 o 
  12   3   2       50.24       51.81      3.58 o 
  13   3   2        1.59        2.64      0.58 o 
  14   3   2        3.12        5.00      0.32 o 
 -13   4   2       13.11       13.29      1.08 o 
 -12   4   2        2.69        1.42      0.34 o 
 -11   4   2       41.55       34.09      4.93 o 
 -10   4   2       20.54       20.17      1.63 o 
  -9   4   2        1.68        2.63      0.60 o 
  -8   4   2        0.09        0.93      1.75 o 
  -7   4   2       46.84       49.82      5.96 o 
  -6   4   2       50.86       40.55      5.92 o 
  -5   4   2        1.52        1.51      0.82 o 
  -4   4   2       34.81       36.85      6.23 o 
  -3   4   2      118.89      138.19     16.01 o 
  -2   4   2        1.38        1.13      0.41 o 
  -1   4   2      118.59      113.90      8.67 o 
   0   4   2        7.29        6.19      0.55 o 
   1   4   2       66.84       62.62      3.68 o 
   2   4   2        1.54        1.26      0.50 o 
   3   4   2        0.33       -0.10      1.20 o 
   4   4   2       65.10       70.47      3.15 o 
   5   4   2      514.55      491.19     46.45 o 
   6   4   2        8.25        9.33      1.25 o 
   7   4   2       72.45       66.64      9.77 o 
   8   4   2       55.78       43.91      6.37 o 
   9   4   2        0.11        0.08      0.56 o 
  10   4   2       12.73       14.79      1.61 o 
  11   4   2        0.01        0.09      0.32 o 
  12   4   2        9.00        8.64      0.36 o 
  -9   5   2        1.59        1.44      1.06 o 
  -8   5   2       14.38       13.11      2.02 o 
  -7   5   2       18.82       16.15      2.81 o 
  -6   5   2        0.08       -0.19      0.87 o 
  -5   5   2       39.78       34.58      0.96 o 
  -3   5   2      126.07      106.92      2.65 o 
   0   5   2      198.42      164.53      3.33 o 
   1   5   2        0.33        0.72      0.77 o 
   2   5   2        2.12        0.43      1.06 o 
   3   5   2       10.52       13.60      0.82 o 
   4   5   2       39.59       37.94      1.20 o 
   5   5   2        4.23        3.60      0.67 o 
   6   5   2       24.94       21.97      0.87 o 
   7   5   2        0.90        1.95      0.46 o 
   8   5   2        9.65        7.80      2.43 o 
 -18   1   3        0.16       -0.05      0.44 o 
 -17   1   3        0.31        0.45      0.36 o 
 -16   1   3        1.83        1.34      0.79 o 
 -15   1   3       29.78       24.14      0.71 o 
 -14   1   3       36.15       36.67      0.83 o 
 -13   1   3        1.55       -0.18      0.49 o 
 -12   1   3       22.80       21.73      1.18 o 
 -11   1   3        8.46       10.16      1.51 o 
 -10   1   3       42.63       47.94      1.02 o 
  -9   1   3        5.00        8.63      0.48 o 
  -8   1   3      527.13      584.03     38.37 o 
  -7   1   3      945.55     1048.86    157.86 o 
  -6   1   3      537.06      509.73      3.80 o 
  -5   1   3        4.96        4.33      0.36 o 
  -4   1   3     1258.55     1213.28     51.29 o 
  -3   1   3      450.85      444.45     16.10 o 
  -2   1   3      512.14      495.43      2.30 o 
  -1   1   3       19.73       23.04      0.48 o 
   0   1   3      265.70      240.09      1.54 o 
   1   1   3       11.45       10.50      0.24 o 
   2   1   3        8.93        7.84      0.27 o 
   3   1   3     3230.35     3349.82     85.37 o 
   4   1   3     1350.95     1431.83      7.90 o 
   5   1   3      195.31      202.68      9.24 o 
   6   1   3      339.14      339.27     17.11 o 
   7   1   3      328.11      356.69     20.60 o 
   8   1   3      154.03      162.96     10.29 o 
   9   1   3       58.99       52.01      2.19 o 
  10   1   3       20.66       17.03      0.63 o 
  11   1   3      492.51      479.70     15.29 o 
  12   1   3        0.51        2.53      1.73 o 
  13   1   3       46.35       53.84      2.81 o 
  14   1   3        5.57        4.70      0.39 o 
  15   1   3       16.05       12.62      0.53 o 
  16   1   3       17.43       15.58      0.41 o 
 -17   2   3       26.37       21.46      1.13 o 
 -16   2   3        7.08        5.78      0.41 o 
 -15   2   3       14.44       14.19      0.59 o 
 -14   2   3       85.25       79.25      5.51 o 
 -13   2   3       49.95       52.75      2.38 o 
 -12   2   3       66.30       58.56      1.29 o 
 -11   2   3       20.62       17.99      1.23 o 
 -10   2   3      273.49      261.42      5.92 o 
  -9   2   3      184.53      170.51      4.05 o 
  -8   2   3       52.80       45.57      1.32 o 
  -7   2   3      288.13      288.41      9.28 o 
  -6   2   3       84.65       93.34      4.14 o 
  -5   2   3      110.15      118.01      1.60 o 
  -4   2   3       10.80       11.80      0.36 o 
  -3   2   3       34.36       40.33      1.11 o 
  -2   2   3       28.04       31.99      0.65 o 
  -1   2   3      268.34      288.84      2.18 o 
   0   2   3      121.67      131.58      2.70 o 
   1   2   3      915.42      976.39     18.66 o 
   2   2   3      529.06      603.63      9.46 o 
   3   2   3        9.66       11.40      0.39 o 
   4   2   3      341.38      397.05      4.02 o 
   5   2   3       17.56       16.96      0.65 o 
   6   2   3      101.48      110.92      5.92 o 
   7   2   3       25.98       21.83      1.06 o 
   8   2   3       85.31       85.15      7.29 o 
   9   2   3       33.35       29.72      3.22 o 
  10   2   3      177.87      150.16      6.82 o 
  11   2   3       32.14       31.62      1.54 o 
  12   2   3        2.33        1.65      1.03 o 
  13   2   3       28.06       24.14      0.60 o 
  14   2   3        5.85        5.18      0.39 o 
  15   2   3        0.03       -0.39      0.39 o 
 -16   3   3        8.96        8.02      0.75 o 
 -15   3   3       17.33       12.62      1.08 o 
 -14   3   3        3.56        5.03      0.44 o 
 -13   3   3       46.57       42.24      4.42 o 
 -12   3   3       81.76       72.52      7.24 o 
 -11   3   3        4.92        6.13      0.56 o 
 -10   3   3        5.91        7.83      0.65 o 
  -9   3   3      221.50      218.23     26.17 o 
  -8   3   3       14.36       18.77      1.87 o 
  -7   3   3      104.08       99.85      8.52 o 
  -6   3   3       75.27       77.98      5.37 o 
  -5   3   3       32.72       34.36      3.49 o 
  -4   3   3       79.56       93.15      2.89 o 
  -3   3   3       32.87       54.73      1.09 o 
  -2   3   3       31.51       41.32      0.88 o 
  -1   3   3       78.64       74.87      2.70 o 
   0   3   3       20.46       24.37      0.79 o 
   1   3   3      234.29      222.17      6.42 o 
   2   3   3       67.10       67.99      1.38 o 
   3   3   3      235.57      276.74      3.38 o 
   4   3   3      623.33      654.18      7.51 o 
   5   3   3       80.90       72.89      4.57 o 
   6   3   3      201.82      193.83     14.15 o 
   7   3   3      110.01      102.87      6.50 o 
   8   3   3       24.49       28.03      2.67 o 
   9   3   3       97.25       97.23      9.51 o 
  10   3   3        3.70        2.86      0.58 o 
  11   3   3        0.45        0.77      0.91 o 
  12   3   3       20.81       18.45      1.32 o 
  13   3   3      107.86       89.38      3.25 o 
 -13   4   3        0.07        0.58      0.36 o 
 -12   4   3       84.12       82.33     15.96 o 
 -11   4   3        2.83        1.07      0.43 o 
 -10   4   3        3.67        4.26      0.48 o 
  -9   4   3        1.74        3.82      0.51 o 
  -8   4   3      109.39      108.46     10.52 o 
  -7   4   3       51.87       51.21      8.85 o 
  -6   4   3        9.22       13.49      3.10 o 
  -5   4   3       31.59       29.33      2.62 o 
  -4   4   3       14.46       11.32      1.20 o 
  -3   4   3        0.22        0.37      0.69 o 
  -2   4   3       38.06       42.27      0.91 o 
  -1   4   3       10.08       16.27      1.39 o 
   0   4   3      688.21      675.95     29.82 o 
   1   4   3       10.89       14.13      0.67 o 
   2   4   3      196.14      192.68      5.47 o 
   3   4   3      334.61      352.49     24.74 o 
   4   4   3       15.72       13.02      3.03 o 
   5   4   3      156.87      141.19     11.44 o 
   6   4   3       45.24       45.25      6.52 o 
   7   4   3      144.49      149.80     20.62 o 
   8   4   3      156.88      173.39      9.64 o 
   9   4   3        1.55        1.03      0.33 o 
  10   4   3        4.85        5.01      1.03 o 
  11   4   3       29.55       28.11      2.48 o 
  -9   5   3        1.46        1.36      0.72 o 
  -8   5   3       18.39       17.91      3.05 o 
  -7   5   3        3.28        1.39      0.53 o 
  -6   5   3        2.45        3.32      0.53 o 
  -5   5   3       11.37       12.64      0.67 o 
  -4   5   3       11.14       14.56      0.67 o 
  -3   5   3        7.24        8.60      0.62 o 
  -2   5   3        0.04        0.48      0.77 o 
  -1   5   3      168.74      157.60      3.18 o 
   0   5   3       14.35       14.61      0.72 o 
   1   5   3      132.87      107.22      2.75 o 
   2   5   3      133.06      113.01      2.84 o 
   3   5   3       12.13       12.74      0.77 o 
   4   5   3        5.10        7.16      0.67 o 
   5   5   3        0.53        0.48      0.96 o 
   6   5   3        1.37        1.11      0.43 o 
   7   5   3       11.53       12.98      0.58 o 
 -18   0   4        4.27        4.63      0.36 o 
 -17   0   4        5.79        4.71      0.42 o 
 -16   0   4       63.84       56.21      1.20 o 
 -15   0   4        0.32       -0.07      0.65 o 
 -14   0   4      159.26      149.99      2.57 o 
 -13   0   4      167.08      166.08      2.69 o 
 -12   0   4       60.89       67.28      1.39 o 
 -11   0   4      973.48     1063.68      6.90 o 
 -10   0   4        1.96        0.00      0.55 o 
  -9   0   4        1.75        1.85      0.39 o 
  -8   0   4     2856.96     2683.39     10.42 o 
  -7   0   4      194.08      170.15      1.81 o 
  -6   0   4      160.10      140.78      1.45 o 
  -5   0   4     5423.33     4986.07     29.73 o 
  -4   0   4      592.71      529.01      4.68 o 
  -3   0   4      145.90      151.04      1.18 o 
  -2   0   4     1521.62     1375.76     34.96 o 
  -1   0   4      644.70      608.95      7.71 o 
   0   0   4     3657.90     3678.34     22.08 o 
   1   0   4      679.59      621.42      7.86 o 
   2   0   4     1612.76     1570.95      5.63 o 
   3   0   4      119.38      105.84      1.31 o 
   4   0   4     5477.87     5632.17     90.52 o 
   5   0   4     3059.80     3221.10    148.65 o 
   6   0   4      156.73      161.68      7.45 o 
   7   0   4        1.38        0.53      0.44 o 
   8   0   4      403.51      433.53     27.25 o 
   9   0   4       57.96       56.44      4.62 o 
  10   0   4      829.23      795.80     17.27 o 
  11   0   4       68.70       73.25      3.63 o 
  12   0   4      498.53      494.15     18.51 o 
  13   0   4       42.00       41.01      0.87 o 
  14   0   4      186.32      156.71      5.91 o 
  15   0   4       43.05       41.18      0.90 o 
 -18   1   4        4.48        3.43      0.41 o 
 -17   1   4        1.65        0.02      0.54 o 
 -16   1   4       16.75       18.79      0.59 o 
 -15   1   4       53.03       62.35      2.33 o 
 -14   1   4        2.60        4.09      0.47 o 
 -13   1   4      237.63      263.77      3.84 o 
 -12   1   4      243.52      242.62      5.31 o 
 -11   1   4       36.11       45.00      1.25 o 
 -10   1   4      154.31      143.52      6.27 o 
  -9   1   4       33.31       36.72      1.66 o 
  -8   1   4      262.46      256.55      2.72 o 
  -7   1   4     2648.20     2553.34    124.02 o 
  -6   1   4      259.56      248.84      2.81 o 
  -5   1   4      283.91      226.37      2.23 o 
  -4   1   4      841.09      753.91      6.89 o 
  -3   1   4     2436.85     2363.20     40.36 o 
  -2   1   4     1418.43     1403.16     39.39 o 
  -1   1   4     1572.38     1466.36     11.95 o 
   0   1   4      119.30      104.48      1.11 o 
   1   1   4      365.57      362.93      2.25 o 
   2   1   4      319.24      333.50      2.33 o 
   3   1   4     1940.71     2033.21     18.90 o 
   4   1   4     1287.60     1293.99     10.29 o 
   5   1   4      212.72      227.56      2.63 o 
   6   1   4     1407.95     1412.36     52.47 o 
   7   1   4      468.19      471.53     24.65 o 
   8   1   4     1144.76     1159.72     62.58 o 
   9   1   4      301.27      278.53     15.00 o 
  10   1   4       11.46       13.77      1.30 o 
  11   1   4       47.83       45.73      2.02 o 
  12   1   4       13.27       13.19      0.56 o 
  13   1   4      195.54      173.69      4.68 o 
  14   1   4       31.92       28.64      1.06 o 
  15   1   4        0.38        0.14      0.33 o 
 -17   2   4        5.08        3.79      0.31 o 
 -16   2   4       37.62       41.81      1.08 o 
 -15   2   4        1.39        0.97      0.52 o 
 -14   2   4       18.76       19.67      1.47 o 
 -13   2   4        0.04       -0.22      0.68 o 
 -12   2   4        4.66        5.77      0.62 o 
 -11   2   4       42.81       38.61      0.92 o 
 -10   2   4      315.09      338.09     19.16 o 
  -9   2   4      505.45      514.84     27.59 o 
  -8   2   4       23.34       27.62      2.04 o 
  -7   2   4      656.05      610.60     31.47 o 
  -6   2   4        3.01        2.09      0.34 o 
  -5   2   4      640.54      625.39     12.15 o 
  -4   2   4      252.16      268.51      5.17 o 
  -3   2   4      668.81      715.56      3.76 o 
  -2   2   4       25.24       24.17      1.76 o 
  -1   2   4      825.24      877.99      6.73 o 
   0   2   4      539.56      523.74      3.18 o 
   1   2   4      831.58      852.38     19.23 o 
   2   2   4       69.72      106.86      1.56 o 
   3   2   4      815.07      815.18      4.85 o 
   4   2   4      432.78      470.42      7.49 o 
   5   2   4        2.13        2.53      0.44 o 
   6   2   4      717.95      729.19     20.01 o 
   7   2   4      111.70      116.93      6.77 o 
   8   2   4       59.29       52.70      2.04 o 
   9   2   4      460.55      478.03     17.21 o 
  10   2   4      354.84      346.25     26.54 o 
  11   2   4        2.99        1.86      0.65 o 
  12   2   4       35.34       38.71      1.61 o 
  13   2   4        1.61        0.48      0.65 o 
  14   2   4       41.93       45.08      2.38 o 
 -16   3   4       18.26       17.13      1.66 o 
 -15   3   4        6.09        3.51      0.70 o 
 -14   3   4       12.98        8.99      0.48 o 
 -13   3   4        7.15       10.29      0.65 o 
 -12   3   4       11.38       12.18      0.91 o 
 -11   3   4      214.25      216.38     11.48 o 
 -10   3   4       16.24       18.80      0.73 o 
  -9   3   4       53.50       62.96      5.36 o 
  -8   3   4        1.79        3.51      0.79 o 
  -7   3   4      167.64      152.62     15.78 o 
  -6   3   4       53.46       44.67      3.03 o 
  -5   3   4      499.45      572.70      7.59 o 
  -4   3   4       98.98       82.33      2.12 o 
  -3   3   4      153.74      152.24      7.11 o 
  -2   3   4        3.59        5.48      0.37 o 
  -1   3   4      318.52      318.25      2.87 o 
   0   3   4        2.68        3.91      0.33 o 
   1   3   4       38.70       38.61      1.20 o 
   2   3   4      139.12      146.20      4.41 o 
   3   3   4       75.82       85.86      2.77 o 
   4   3   4       51.99       47.55      1.01 o 
   5   3   4       83.61       92.78      2.29 o 
   6   3   4       32.16       31.55      1.78 o 
   7   3   4      306.78      316.67     25.65 o 
   8   3   4      177.73      191.36     13.86 o 
   9   3   4        0.40        0.36      0.65 o 
  10   3   4       35.43       40.09      2.50 o 
  11   3   4        0.59        1.47      0.36 o 
  12   3   4        0.10       -0.05      0.48 o 
  13   3   4        7.39        8.02      0.36 o 
 -13   4   4       14.56       12.35      1.59 o 
 -12   4   4        2.03        1.05      0.34 o 
 -11   4   4       25.38       24.99      2.14 o 
 -10   4   4        5.13        3.04      0.74 o 
  -9   4   4       19.56       19.95      3.10 o 
  -8   4   4        2.33        0.10      0.65 o 
  -7   4   4      127.16      133.26     17.19 o 
  -6   4   4        7.33        6.74      0.58 o 
  -5   4   4      230.26      231.62     18.19 o 
  -4   4   4        2.55        3.20      0.44 o 
  -3   4   4      154.39      163.39      2.96 o 
  -2   4   4       41.16       39.11      1.27 o 
  -1   4   4        1.59        2.79      0.41 o 
   0   4   4      115.33      127.46      3.25 o 
   1   4   4      228.27      229.54      4.22 o 
   2   4   4        5.85        9.46      0.58 o 
   3   4   4        8.04        9.21      0.61 o 
   4   4   4        0.33       -0.11      0.86 o 
   5   4   4        0.12        1.50      0.84 o 
   6   4   4      102.93      115.11     16.13 o 
   7   4   4        0.06        0.17      0.71 o 
   8   4   4       11.83       16.46      1.83 o 
   9   4   4        1.77        2.48      1.06 o 
  10   4   4        0.76        1.44      0.43 o 
  -9   5   4       52.28       46.16     10.39 o 
  -8   5   4        7.15        6.37      1.51 o 
  -7   5   4       98.67       81.95      2.41 o 
  -6   5   4        1.35        0.91      0.48 o 
  -5   5   4       39.41       35.68      0.96 o 
  -4   5   4      111.85       96.79      2.41 o 
  -3   5   4        0.08        0.48      0.82 o 
  -2   5   4       14.15       12.31      0.72 o 
  -1   5   4       29.33       25.68      0.82 o 
   0   5   4        0.10       -0.62      0.87 o 
   1   5   4       13.36       10.48      0.72 o 
   2   5   4       41.00       30.97      0.96 o 
   3   5   4       50.63       48.34      1.54 o 
   4   5   4       25.24       23.46      0.96 o 
   5   5   4       19.57       18.65      0.82 o 
   6   5   4        4.91        5.86      0.53 o 
 -18   1   5        6.34        6.72      0.36 o 
 -17   1   5        0.21        0.29      0.79 o 
 -16   1   5        0.80        0.43      0.71 o 
 -15   1   5       23.05       26.90      1.63 o 
 -14   1   5        0.15       -0.12      0.75 o 
 -13   1   5        0.07        0.74      0.74 o 
 -12   1   5        8.22       10.38      1.59 o 
 -11   1   5        1.82        2.00      0.67 o 
 -10   1   5       61.80       67.34      1.46 o 
  -9   1   5      108.66       93.88      1.80 o 
  -8   1   5       11.75       14.72      1.03 o 
  -7   1   5       75.69       56.91      2.07 o 
  -6   1   5        0.23        0.31      0.41 o 
  -5   1   5      147.88      131.32      1.78 o 
  -4   1   5      246.22      234.99      7.64 o 
  -3   1   5       50.63       52.34      0.85 o 
  -2   1   5      343.21      352.76      2.20 o 
  -1   1   5     3206.30     3455.82     10.23 o 
   0   1   5      891.76      917.65     11.07 o 
   1   1   5      992.62     1090.97      6.23 o 
   2   1   5      703.99      736.78      3.94 o 
   3   1   5     1333.15     1473.76     29.04 o 
   4   1   5       17.56       17.65      0.48 o 
   5   1   5       55.04       60.68      1.26 o 
   6   1   5       87.73       95.29      4.24 o 
   7   1   5     1406.20     1438.50     61.69 o 
   8   1   5        7.94        7.86      1.23 o 
   9   1   5       40.49       48.16      2.02 o 
  10   1   5      105.31       99.50      3.35 o 
  11   1   5        7.27        4.84      0.48 o 
  12   1   5       99.38       95.04      3.75 o 
  13   1   5       16.04       16.79      1.47 o 
  14   1   5        3.07        3.16      0.31 o 
 -17   2   5        0.99        1.03      0.72 o 
 -16   2   5       20.38       17.43      0.58 o 
 -15   2   5        0.40        0.66      0.96 o 
 -14   2   5        8.34        6.48      0.53 o 
 -13   2   5       35.11       32.18      1.01 o 
 -12   2   5       40.87       47.63      1.61 o 
 -11   2   5       79.95       92.73      4.67 o 
 -10   2   5       35.46       43.99      0.98 o 
  -9   2   5      374.79      410.00     13.79 o 
  -8   2   5       15.03       11.64      0.82 o 
  -7   2   5        8.16        6.88      1.15 o 
  -6   2   5       85.46       62.01      1.28 o 
  -5   2   5      466.79      456.31      3.19 o 
  -4   2   5      114.27      120.07      4.77 o 
  -3   2   5      848.59      902.93      5.77 o 
  -2   2   5      403.35      467.13      4.61 o 
  -1   2   5      186.82      194.68      2.07 o 
   0   2   5      701.53      799.11     11.66 o 
   1   2   5        3.22        4.94      0.31 o 
   2   2   5      228.26      258.19      2.56 o 
   3   2   5      109.02      102.96      1.75 o 
   4   2   5      119.76      119.00      3.44 o 
   5   2   5      238.04      234.77      3.89 o 
   6   2   5      109.21      102.36      2.58 o 
   7   2   5      165.93      152.76      8.24 o 
   8   2   5       36.25       48.75      1.02 o 
   9   2   5       37.65       31.30      1.06 o 
  10   2   5       22.13       23.28      0.70 o 
  11   2   5       11.74       11.83      0.54 o 
  12   2   5       19.01       15.52      0.53 o 
  13   2   5        6.72        3.56      0.38 o 
  14   2   5        0.83        1.33      0.36 o 
 -16   3   5       11.58        9.72      0.46 o 
 -15   3   5        8.54        9.16      0.70 o 
 -14   3   5        0.04       -0.38      0.58 o 
 -13   3   5       80.26       72.20      1.56 o 
 -12   3   5        0.95        0.20      0.83 o 
 -11   3   5       24.04       24.47      0.85 o 
 -10   3   5      203.39      211.46     11.57 o 
  -9   3   5        1.29        1.64      0.65 o 
  -8   3   5       26.76       29.20      0.82 o 
  -7   3   5      101.74       89.03      6.33 o 
  -6   3   5      157.76      161.50      2.63 o 
  -5   3   5       53.44       55.66      1.73 o 
  -4   3   5       29.90       27.18      1.30 o 
  -3   3   5      306.65      313.78      5.34 o 
  -2   3   5       24.14       29.43      4.62 o 
  -1   3   5       23.17       30.59      0.66 o 
   0   3   5     1018.46     1060.83      6.02 o 
   1   3   5       12.90       14.53      0.53 o 
   2   3   5       14.42       12.40      1.20 o 
   3   3   5       74.99       71.69      4.04 o 
   4   3   5      138.24      151.09      4.79 o 
   5   3   5      695.11      724.10      6.38 o 
   6   3   5       94.32       98.96      4.28 o 
   7   3   5        0.16       -0.14      1.20 o 
   8   3   5       13.31       13.95      0.65 o 
   9   3   5      102.17       87.45      5.70 o 
  10   3   5        8.04        7.42      0.55 o 
  11   3   5        0.16       -0.44      1.03 o 
  12   3   5        3.04        2.51      0.31 o 
 -13   4   5        8.57        8.59      0.41 o 
 -12   4   5        0.04       -0.27      0.65 o 
 -11   4   5        0.35        1.23      0.82 o 
 -10   4   5        1.38        0.72      0.75 o 
  -9   4   5        1.97        3.30      0.51 o 
  -8   4   5       10.27        9.00      1.54 o 
  -7   4   5        0.60        2.09      1.37 o 
  -6   4   5       41.18       43.21      0.99 o 
  -5   4   5       14.51       16.30      1.06 o 
  -4   4   5      771.90      765.56     27.06 o 
  -3   4   5        4.42        6.97      0.51 o 
  -2   4   5      209.34      226.85      2.85 o 
  -1   4   5      126.36      145.93      4.70 o 
   0   4   5        6.08        5.03      0.44 o 
   1   4   5       75.52       64.08      1.44 o 
   2   4   5       55.10       58.58      2.28 o 
   3   4   5       66.26       74.17      2.07 o 
   4   4   5      482.24      531.74      8.26 o 
   5   4   5        0.22       -0.16      0.79 o 
   6   4   5       23.38       18.99      1.51 o 
   7   4   5       21.44       23.79      2.04 o 
   8   4   5       18.75       22.39      2.24 o 
   9   4   5       23.58       25.45      1.75 o 
  10   4   5       38.50       37.71      1.11 o 
  -9   5   5        0.01        0.49      0.65 o 
  -8   5   5       15.61       19.52      2.96 o 
  -7   5   5        0.01        0.58      0.77 o 
  -6   5   5       13.66       13.36      0.67 o 
  -5   5   5      112.83       97.66      2.36 o 
  -4   5   5        1.33        0.72      0.48 o 
  -3   5   5       46.83       37.95      1.15 o 
  -2   5   5      118.49      105.56      2.50 o 
  -1   5   5       35.85       32.03      0.96 o 
   0   5   5       18.85       19.61      0.77 o 
   1   5   5        1.80        1.97      0.48 o 
   2   5   5        3.06        4.28      0.53 o 
   3   5   5       11.33       11.10      0.72 o 
   4   5   5        0.19       -0.43      0.77 o 
   5   5   5        1.02        0.58      0.72 o 
 -18   0   6        3.55        5.42      0.36 o 
 -17   0   6       39.84       40.98      1.01 o 
 -16   0   6       20.36       26.60      1.47 o 
 -15   0   6       15.33       11.13      1.66 o 
 -14   0   6       16.92       15.56      0.68 o 
 -13   0   6        6.20        9.03      0.65 o 
 -12   0   6      416.94      409.48      6.73 o 
 -11   0   6      174.24      164.47      3.76 o 
 -10   0   6       74.53       68.10      1.46 o 
  -9   0   6     2255.88     2181.85      9.34 o 
  -8   0   6      889.49      825.69     11.28 o 
  -7   0   6       71.25       72.22      1.23 o 
  -6   0   6     2047.66     1798.53      6.79 o 
  -5   0   6        1.26        0.39      0.46 o 
  -4   0   6     1856.60     1738.97      6.25 o 
  -3   0   6       49.82       48.75      0.83 o 
  -2   0   6     4293.90     4384.46     16.26 o 
  -1   0   6      539.88      573.76      4.85 o 
   0   0   6    10184.63    11121.24     66.51 o 
   1   0   6     1561.16     1576.36      6.20 o 
   2   0   6       25.94       27.00      0.58 o 
   3   0   6      250.67      369.74      4.86 o 
   4   0   6     1055.88     1098.73     21.03 o 
   5   0   6      348.25      361.04     10.79 o 
   6   0   6      415.34      410.36      9.85 o 
   7   0   6        8.33        7.33      0.54 o 
   8   0   6      824.07      840.73     38.95 o 
   9   0   6      311.59      311.93     22.12 o 
  10   0   6      240.80      238.90     12.64 o 
  11   0   6      492.00      489.66     17.93 o 
  12   0   6        2.07        3.35      1.11 o 
  13   0   6        1.90        1.47      0.31 o 
  14   0   6       37.60       30.37      0.65 o 
 -18   1   6        4.33        3.80      0.34 o 
 -17   1   6       27.88       33.68      0.82 o 
 -16   1   6       12.00        9.75      0.54 o 
 -15   1   6        3.03        0.52      0.54 o 
 -14   1   6       12.87       11.52      0.61 o 
 -13   1   6       69.17       82.69      3.08 o 
 -12   1   6      160.92      173.40      3.03 o 
 -11   1   6       98.75       96.03      1.85 o 
 -10   1   6        0.18        3.28      2.40 o 
  -9   1   6       36.95       23.68      0.63 o 
  -8   1   6     1171.55     1126.22     17.60 o 
  -7   1   6      387.98      367.96      2.93 o 
  -6   1   6     1272.88     1203.51     17.51 o 
  -5   1   6      185.32      152.15      1.60 o 
  -4   1   6      240.11      204.03      1.85 o 
  -3   1   6        5.54       10.47      0.67 o 
  -2   1   6       10.03        9.00      0.55 o 
  -1   1   6     1118.72     1215.93      5.08 o 
   0   1   6      405.19      419.74      2.81 o 
   1   1   6     2147.25     2293.93      8.31 o 
   2   1   6     1510.69     1500.94      6.54 o 
   3   1   6      602.16      626.31      8.12 o 
   4   1   6     1129.81     1066.23     14.76 o 
   5   1   6      245.73      236.39      7.48 o 
   6   1   6        8.86        5.12      0.48 o 
   7   1   6       28.18       28.49      0.82 o 
   8   1   6       57.29       59.81      4.02 o 
   9   1   6      353.92      351.01     18.78 o 
  10   1   6       63.98       67.22      1.53 o 
  11   1   6       20.34       20.58      0.65 o 
  12   1   6       54.84       55.09      1.11 o 
  13   1   6      128.35      129.35      8.62 o 
  14   1   6        3.39        3.85      0.31 o 
 -17   2   6        1.94        1.93      0.43 o 
 -16   2   6        6.14        5.70      0.44 o 
 -15   2   6        7.79        6.66      0.53 o 
 -14   2   6       14.33       18.55      0.68 o 
 -13   2   6        1.46        2.09      0.82 o 
 -12   2   6        1.93        3.88      0.59 o 
 -11   2   6      384.62      427.02     29.24 o 
 -10   2   6      114.11      121.63      2.84 o 
  -9   2   6      201.14      210.00      7.28 o 
  -8   2   6      249.57      240.20      3.57 o 
  -7   2   6       66.48       67.98      2.19 o 
  -6   2   6       20.71       18.68      0.48 o 
  -5   2   6       17.58       19.72      0.48 o 
  -4   2   6      532.25      523.67     17.24 o 
  -3   2   6       21.22       23.43      0.53 o 
  -2   2   6       57.93       35.09      0.77 o 
  -1   2   6      536.51      521.27      9.33 o 
   0   2   6     1459.93     1560.58     29.49 o 
   1   2   6       66.99       72.53      3.58 o 
   2   2   6      885.59      910.62      5.42 o 
   3   2   6        4.82        5.87      1.01 o 
   4   2   6        0.31        1.62      0.94 o 
   5   2   6      591.54      649.01      5.56 o 
   6   2   6      342.49      331.51     12.45 o 
   7   2   6      149.53      158.15      5.56 o 
   8   2   6        2.17        1.96      0.49 o 
   9   2   6        7.34        9.67      1.47 o 
  10   2   6       66.23       68.42      1.46 o 
  11   2   6       25.92       28.78      0.91 o 
  12   2   6        0.04       -0.10      0.65 o 
  13   2   6       14.53       16.63      0.82 o 
 -16   3   6        0.77        1.51      0.27 o 
 -15   3   6       44.22       48.49      3.85 o 
 -14   3   6       11.98       12.64      0.53 o 
 -13   3   6        6.86        5.54      0.58 o 
 -12   3   6       10.64       11.76      0.62 o 
 -11   3   6      116.26      120.36     13.27 o 
 -10   3   6       60.32       61.47      4.14 o 
  -9   3   6       23.30       35.41      1.87 o 
  -8   3   6      393.03      380.63     20.32 o 
  -7   3   6       18.22       24.93      0.71 o 
  -6   3   6       34.13       36.96      1.15 o 
  -5   3   6       29.86       31.98      0.68 o 
  -4   3   6        0.22        1.40      0.70 o 
  -3   3   6      173.70      191.17      6.80 o 
  -2   3   6        1.36        3.69      1.51 o 
  -1   3   6       29.42       34.52      1.20 o 
   0   3   6       22.40       20.01      0.58 o 
   1   3   6       12.85       18.54      1.20 o 
   2   3   6        4.62        5.71      0.53 o 
   3   3   6     1276.40     1301.59     21.28 o 
   4   3   6      247.34      270.59      4.63 o 
   5   3   6        0.33        1.82      0.46 o 
   6   3   6       19.83       19.65      1.08 o 
   7   3   6       20.33       13.90      1.47 o 
   8   3   6       47.80       52.27      2.96 o 
   9   3   6       15.46       15.30      1.30 o 
  10   3   6        2.32        1.88      0.37 o 
  11   3   6       68.90       65.14      6.21 o 
 -13   4   6       16.30       18.60      1.47 o 
 -12   4   6        0.53        2.11      0.38 o 
 -11   4   6       22.07       28.90      1.42 o 
 -10   4   6       17.51       21.87      2.02 o 
  -9   4   6       42.58       51.39      6.18 o 
  -8   4   6       17.63       17.34      2.28 o 
  -7   4   6      124.09      120.65      4.41 o 
  -6   4   6       13.99       14.52      0.61 o 
  -5   4   6        7.06        8.91      0.53 o 
  -4   4   6      104.15      110.31      2.31 o 
  -3   4   6       25.26       28.35      1.78 o 
  -2   4   6        0.53        0.54      0.46 o 
  -1   4   6       10.42        9.79      1.11 o 
   0   4   6      146.09      136.36      2.35 o 
   1   4   6        0.66        0.78      0.54 o 
   2   4   6      343.12      379.80     11.84 o 
   3   4   6       15.80       13.64      1.56 o 
   4   4   6        2.56        2.77      0.82 o 
   5   4   6       32.69       32.66      0.89 o 
   6   4   6        2.31        3.46      0.58 o 
   7   4   6       13.05       12.44      1.87 o 
   8   4   6       39.33       47.45      4.67 o 
   9   4   6        5.04        5.94      0.32 o 
  -8   5   6       19.59       24.04      4.30 o 
  -7   5   6       14.52       11.10      0.62 o 
  -6   5   6        6.14        5.53      0.53 o 
  -5   5   6        7.06        3.03      0.48 o 
  -4   5   6        0.02       -0.48      0.72 o 
  -3   5   6        4.24        6.39      0.53 o 
  -2   5   6       14.60       13.84      0.72 o 
  -1   5   6       76.99       65.64      1.73 o 
   0   5   6        0.90        0.77      0.43 o 
   1   5   6        0.59        0.82      0.34 o 
   2   5   6       18.50       13.65      0.67 o 
   3   5   6        8.94        9.23      0.67 o 
   4   5   6        2.36        2.60      0.48 o 
 -18   1   7        0.43        0.05      0.48 o 
 -17   1   7        1.80        2.03      0.36 o 
 -16   1   7        3.82        3.56      0.84 o 
 -15   1   7       19.28       26.30      1.71 o 
 -14   1   7       49.00       56.80      1.20 o 
 -13   1   7       37.83       35.62      1.00 o 
 -12   1   7      123.49      130.85      2.69 o 
 -11   1   7       26.43       22.06      0.91 o 
 -10   1   7       39.63       32.63      0.78 o 
  -9   1   7        5.58       13.48      4.04 o 
  -8   1   7        6.71        8.69      2.36 o 
  -7   1   7      139.86      151.12      2.12 o 
  -6   1   7      248.38      247.08      2.27 o 
  -5   1   7     1021.42     1009.10     17.13 o 
  -4   1   7      221.85      215.49      2.05 o 
  -3   1   7      379.00      364.67     13.06 o 
  -2   1   7      359.72      343.07      2.59 o 
  -1   1   7      881.84      983.70     17.43 o 
   0   1   7      214.02      227.55      2.20 o 
   1   1   7        3.06        2.15      0.24 o 
   2   1   7      494.58      496.56     12.59 o 
   3   1   7      673.79      672.92      4.63 o 
   4   1   7       22.78       21.44      0.59 o 
   5   1   7       24.10       22.19      1.92 o 
   6   1   7       47.96       46.15      1.05 o 
   7   1   7       79.07       76.03      1.63 o 
   8   1   7       93.75       94.35      3.01 o 
   9   1   7       69.93       74.67      4.09 o 
  10   1   7       59.54       65.47      1.59 o 
  11   1   7        0.14        0.99      0.38 o 
  12   1   7       23.74       22.61      1.03 o 
  13   1   7       24.82       23.32      0.65 o 
 -17   2   7        7.69        6.66      0.82 o 
 -16   2   7        3.46        4.35      0.65 o 
 -15   2   7        1.51        0.84      1.06 o 
 -14   2   7        3.78        5.58      0.59 o 
 -13   2   7      171.07      198.58      3.25 o 
 -12   2   7        0.08        0.63      0.64 o 
 -11   2   7        7.29        6.98      0.61 o 
 -10   2   7      142.13      126.84      6.29 o 
  -9   2   7      216.43      219.07      2.95 o 
  -8   2   7        8.39       12.48      0.62 o 
  -7   2   7       91.27       95.95      1.72 o 
  -6   2   7       66.09       64.29      1.34 o 
  -5   2   7      188.43      195.37      6.27 o 
  -4   2   7      229.32      262.40      4.54 o 
  -3   2   7      115.41      133.78      3.30 o 
  -2   2   7      342.09      363.05      3.01 o 
  -1   2   7      115.61      113.17      4.84 o 
   0   2   7       44.35       48.39      1.05 o 
   1   2   7      289.69      283.85      4.93 o 
   2   2   7        1.50        2.59      0.70 o 
   3   2   7        4.56        2.79      0.44 o 
   4   2   7      105.45      115.83      2.25 o 
   5   2   7        0.10       -0.12      0.83 o 
   6   2   7      147.81      164.17      5.81 o 
   7   2   7       69.09       68.48      1.41 o 
   8   2   7       91.94       84.79      6.06 o 
   9   2   7      133.47      127.13      4.67 o 
  10   2   7        6.72        7.92      0.74 o 
  11   2   7       14.26       12.04      0.48 o 
  12   2   7       28.50       27.30      0.59 o 
 -16   3   7        3.34        3.32      0.34 o 
 -15   3   7        3.55        2.53      0.50 o 
 -14   3   7       11.26       10.45      0.82 o 
 -13   3   7        0.54        1.23      0.72 o 
 -12   3   7        4.56        2.30      0.58 o 
 -11   3   7       42.07       41.29      1.00 o 
 -10   3   7       79.71       78.08      2.79 o 
  -9   3   7       24.71       29.15      1.78 o 
  -8   3   7       19.31       22.72      0.71 o 
  -7   3   7      229.74      227.00      2.95 o 
  -6   3   7        4.23        4.50      0.50 o 
  -5   3   7        5.72        5.85      0.94 o 
  -4   3   7      566.95      606.04     12.13 o 
  -3   3   7        0.28        5.73      3.46 o 
  -2   3   7        0.17       -0.34      0.58 o 
  -1   3   7        3.07        3.18      0.39 o 
   0   3   7      305.62      324.16      3.74 o 
   1   3   7      795.38      826.88      5.78 o 
   2   3   7       95.35       89.98      2.07 o 
   3   3   7        0.36        0.31      0.68 o 
   4   3   7       82.11       87.92      6.18 o 
   5   3   7       36.47       30.16      0.88 o 
   6   3   7        4.26        4.77      0.54 o 
   7   3   7       46.17       51.89      2.79 o 
   8   3   7      105.72      113.79      4.57 o 
   9   3   7       41.01       49.91      1.39 o 
  10   3   7       13.40       12.52      0.44 o 
 -13   4   7        4.93        4.50      0.34 o 
 -12   4   7        0.67        1.36      0.43 o 
 -11   4   7       17.48       18.93      1.59 o 
 -10   4   7        5.68        6.00      0.91 o 
  -9   4   7        4.56        7.32      1.68 o 
  -8   4   7      294.79      298.74     27.34 o 
  -7   4   7        0.51        0.74      0.50 o 
  -6   4   7       30.86       36.87      1.56 o 
  -5   4   7       11.26       16.79      0.59 o 
  -4   4   7       34.72       29.76      0.89 o 
  -3   4   7       82.66       69.15      1.56 o 
  -2   4   7        1.69        3.75      0.42 o 
  -1   4   7        0.98        2.60      0.87 o 
   0   4   7      542.35      554.23      6.67 o 
   1   4   7        0.96        8.64      4.73 o 
   2   4   7      147.89      147.35     10.86 o 
   3   4   7        0.13        0.79      0.55 o 
   4   4   7       55.90       67.29      1.47 o 
   5   4   7        8.10        8.65      0.54 o 
   6   4   7       78.14       69.11      2.94 o 
   7   4   7       16.54       19.53      1.47 o 
   8   4   7       14.12       17.26      1.25 o 
  -8   5   7        0.05        0.62      0.43 o 
  -7   5   7        6.48        5.09      0.53 o 
  -6   5   7       14.17       12.79      0.62 o 
  -5   5   7       38.61       36.84      1.11 o 
  -4   5   7       37.10       35.44      1.15 o 
  -3   5   7        7.36        5.00      0.48 o 
  -2   5   7       24.41       27.45      0.77 o 
  -1   5   7        1.39        0.62      0.72 o 
   0   5   7       14.32       10.24      0.53 o 
   1   5   7       17.30       13.32      0.62 o 
   2   5   7        4.17        5.38      0.53 o 
 -18   0   8       43.96       41.12      0.87 o 
 -17   0   8        5.79        4.98      0.50 o 
 -16   0   8      190.18      212.94      4.29 o 
 -15   0   8      135.53      150.52      2.72 o 
 -14   0   8       10.83       11.09      0.71 o 
 -13   0   8      133.50      138.01      2.76 o 
 -12   0   8      148.74      174.87      2.98 o 
 -11   0   8       39.24       40.99      0.96 o 
 -10   0   8      166.35      146.37      7.28 o 
  -9   0   8      196.76      213.22      2.57 o 
  -8   0   8      141.66      119.02      1.82 o 
  -7   0   8       40.71       31.92      0.77 o 
  -6   0   8      684.29      562.62      3.60 o 
  -5   0   8       35.84       37.77      0.82 o 
  -4   0   8     3010.07     3006.92     10.28 o 
  -3   0   8      370.68      350.85      4.55 o 
  -2   0   8        2.96        2.86      0.27 o 
  -1   0   8      153.99      123.31      1.64 o 
   0   0   8      167.77      180.48      2.06 o 
   1   0   8      343.01      333.67      3.19 o 
   2   0   8      629.84      641.48     13.06 o 
   3   0   8        3.89        4.45      0.37 o 
   4   0   8     1121.91     1135.36     20.34 o 
   5   0   8     1578.71     1590.11     33.51 o 
   6   0   8      189.14      208.92      3.37 o 
   7   0   8     1692.38     1740.49     95.17 o 
   8   0   8       79.52       82.60      5.58 o 
   9   0   8       18.14       18.75      0.68 o 
  10   0   8      238.62      235.84      7.53 o 
  11   0   8       40.04       40.53      1.01 o 
  12   0   8       29.91       29.31      0.65 o 
 -18   1   8       13.48       15.34      0.49 o 
 -17   1   8       40.40       42.16      0.85 o 
 -16   1   8       56.28       62.26      1.41 o 
 -15   1   8        8.96       10.34      1.25 o 
 -14   1   8       29.49       32.61      0.97 o 
 -13   1   8       30.73       38.21      4.30 o 
 -12   1   8      383.95      392.67      5.80 o 
 -11   1   8       23.72       25.57      0.96 o 
 -10   1   8      186.30      191.19      3.52 o 
  -9   1   8        1.73        1.68      0.34 o 
  -8   1   8      254.57      240.48      2.95 o 
  -7   1   8       55.98       64.41      1.23 o 
  -6   1   8      115.69      113.84      1.63 o 
  -5   1   8       25.34       34.26      0.73 o 
  -4   1   8       57.20       65.01      1.56 o 
  -3   1   8     2247.19     2217.15      9.03 o 
  -2   1   8      310.91      310.47     10.71 o 
  -1   1   8      616.54      634.63      4.06 o 
   0   1   8      513.22      483.72      5.36 o 
   1   1   8      479.89      455.26      3.62 o 
   2   1   8      172.14      150.49      2.68 o 
   3   1   8      193.57      178.38      5.02 o 
   4   1   8       80.93       78.48      2.00 o 
   5   1   8      337.64      360.36     12.25 o 
   6   1   8       89.11       98.99      2.89 o 
   7   1   8       16.28       14.77      0.82 o 
   8   1   8      490.81      509.43     17.51 o 
   9   1   8      136.40      148.50      5.03 o 
  10   1   8       36.48       38.74      1.06 o 
  11   1   8        3.31        3.79      0.37 o 
  12   1   8       24.44       27.19      0.54 o 
 -17   2   8        0.02        0.35      0.34 o 
 -16   2   8        0.04        1.25      0.34 o 
 -15   2   8       65.75       60.58      1.26 o 
 -14   2   8      116.31      143.77      2.67 o 
 -13   2   8       29.87       29.85      0.90 o 
 -12   2   8       27.81       21.03      0.87 o 
 -11   2   8       92.94      100.87      2.09 o 
 -10   2   8        0.14        1.66      0.53 o 
  -9   2   8        7.37        5.82      0.46 o 
  -8   2   8       43.39       42.55      0.90 o 
  -7   2   8        6.57        7.72      0.87 o 
  -6   2   8       57.72       56.68      1.27 o 
  -5   2   8      578.05      551.82      4.69 o 
  -4   2   8      789.97      886.44     20.11 o 
  -3   2   8       15.93       11.18      0.58 o 
  -2   2   8       56.97       63.54      1.66 o 
  -1   2   8       12.08       11.69      1.42 o 
   0   2   8       16.48       15.22      0.49 o 
   1   2   8       82.84       86.55      1.72 o 
   2   2   8       39.75       35.24      0.76 o 
   3   2   8      696.16      676.61     10.36 o 
   4   2   8       36.29       39.29      1.49 o 
   5   2   8      434.59      471.17      7.94 o 
   6   2   8       14.49       17.56      0.78 o 
   7   2   8       45.43       42.10      1.02 o 
   8   2   8        5.03        1.80      1.15 o 
   9   2   8       52.91       58.77      2.26 o 
  10   2   8        7.57        6.55      0.39 o 
  11   2   8       11.24       10.82      0.41 o 
 -15   3   8        9.59        7.32      0.46 o 
 -14   3   8       28.75       33.28      0.94 o 
 -13   3   8        2.52       -0.36      0.75 o 
 -12   3   8      104.59      115.29      2.38 o 
 -11   3   8        4.49        7.83      0.66 o 
 -10   3   8       30.82       28.86      0.85 o 
  -9   3   8        2.85        4.30      0.54 o 
  -8   3   8        0.11        0.04      0.48 o 
  -7   3   8      159.05      166.84      2.56 o 
  -6   3   8       65.23       64.21      1.41 o 
  -5   3   8        1.40        2.10      0.37 o 
  -4   3   8       47.73       55.88     10.41 o 
  -3   3   8      102.47      108.08      3.54 o 
  -2   3   8      124.68      122.53      3.47 o 
  -1   3   8     1216.59     1209.35     26.30 o 
   0   3   8       45.19       50.68      1.68 o 
   1   3   8       69.00       70.33      2.09 o 
   2   3   8        1.53        1.70      0.62 o 
   3   3   8       15.65       13.33      0.84 o 
   4   3   8       37.78       46.82      1.02 o 
   5   3   8        6.61       10.13      0.61 o 
   6   3   8        8.81        7.60      0.57 o 
   7   3   8      137.61      134.38     13.63 o 
   8   3   8        0.50        1.29      0.42 o 
   9   3   8       14.30       13.65      2.04 o 
 -12   4   8       13.52       16.38      0.54 o 
 -11   4   8       38.55       39.72      0.86 o 
 -10   4   8       15.79       13.44      0.94 o 
  -9   4   8        1.17        0.95      0.45 o 
  -8   4   8       46.08       39.13      2.96 o 
  -7   4   8       26.10       28.14      0.70 o 
  -6   4   8        7.11        9.56      0.51 o 
  -5   4   8        0.72        1.20      0.50 o 
  -4   4   8       72.96       75.82      2.43 o 
  -3   4   8        2.72        3.45      0.42 o 
  -2   4   8      214.70      231.28      2.86 o 
  -1   4   8        2.13        1.31      0.47 o 
   0   4   8       40.65       35.32      0.78 o 
   1   4   8       70.24       72.19      2.12 o 
   2   4   8        0.68        1.14      0.91 o 
   3   4   8        0.87       -0.08      0.67 o 
   4   4   8        2.38        4.29      0.58 o 
   5   4   8       15.42       14.55      0.56 o 
   6   4   8        0.22        0.15      0.40 o 
  -6   5   8        7.79        8.17      0.53 o 
  -5   5   8        7.89        8.22      0.53 o 
  -4   5   8       32.85       25.68      0.77 o 
  -3   5   8       19.39       13.32      0.58 o 
  -2   5   8       21.20       16.11      0.67 o 
  -1   5   8        1.35        0.96      0.38 o 
   0   5   8        0.03        0.24      0.62 o 
 -18   1   9       12.35       13.56      0.62 o 
 -17   1   9        0.01       -0.58      0.82 o 
 -16   1   9       51.40       53.01      1.64 o 
 -15   1   9       12.75       11.82      0.87 o 
 -14   1   9        0.52        0.58      1.06 o 
 -13   1   9       59.56       70.04      2.26 o 
 -12   1   9        5.84        4.85      0.87 o 
 -11   1   9       62.92       67.69      2.16 o 
 -10   1   9        8.72        9.71      0.67 o 
  -9   1   9       96.50       82.70      2.50 o 
  -8   1   9       23.48       22.45      0.87 o 
  -7   1   9       30.81       24.57      0.82 o 
  -6   1   9       88.36       76.49      1.97 o 
  -5   1   9       53.63       56.28      1.54 o 
  -4   1   9       64.17       60.34      1.59 o 
  -3   1   9        1.67        3.17      0.43 o 
  -2   1   9      103.40      105.16      2.36 o 
  -1   1   9      145.45      152.94      2.94 o 
   0   1   9      100.69       91.96      2.41 o 
   1   1   9       22.59       22.02      0.87 o 
   2   1   9        7.74        6.06      0.67 o 
   3   1   9      672.46      665.76      7.44 o 
   4   1   9       50.81       46.94      1.39 o 
   5   1   9      450.14      465.94      7.17 o 
   6   1   9       48.29       53.77      1.73 o 
   7   1   9        0.46        0.58      0.67 o 
   8   1   9       11.55       10.33      0.77 o 
   9   1   9       66.35       64.23      1.92 o 
  10   1   9        3.02        3.08      0.43 o 
  11   1   9        3.38        3.51      0.43 o 
 -17   2   9       16.48       15.67      0.67 o 
 -16   2   9        7.49        7.83      0.62 o 
 -15   2   9        0.13       -0.91      0.96 o 
 -14   2   9       25.74       23.75      1.15 o 
 -13   2   9       28.74       22.93      1.15 o 
 -12   2   9        2.16        4.08      0.67 o 
 -11   2   9        4.34        3.17      0.67 o 
 -10   2   9        0.07       -0.67      0.87 o 
  -9   2   9       46.92       46.46      1.44 o 
  -8   2   9       19.41       18.46      0.82 o 
  -7   2   9        7.42       10.05      0.62 o 
  -6   2   9      123.48      106.62      2.60 o 
  -5   2   9       77.65       81.71      2.31 o 
  -4   2   9      139.04      142.54      3.03 o 
  -3   2   9      168.87      149.61      3.04 o 
  -2   2   9       24.28       21.11      0.82 o 
  -1   2   9      285.25      307.53      4.59 o 
   0   2   9       39.47       38.81      1.20 o 
   1   2   9       18.32       20.62      0.91 o 
   2   2   9       54.02       61.95      1.92 o 
   3   2   9       47.38       41.89      1.30 o 
   4   2   9      251.73      264.40      5.26 o 
   5   2   9      332.96      327.80      5.99 o 
   6   2   9       21.37       30.48      1.25 o 
   7   2   9       23.58       22.26      1.01 o 
   8   2   9       10.77        8.32      0.67 o 
   9   2   9        3.82        3.03      0.48 o 
  10   2   9        1.91        1.59      0.43 o 
 -15   3   9        2.60        2.98      0.48 o 
 -14   3   9        1.37       -0.43      0.77 o 
 -13   3   9        2.18        2.64      0.62 o 
 -12   3   9        3.25        2.60      0.67 o 
 -11   3   9       56.29       56.09      1.64 o 
 -10   3   9        8.33        8.07      0.91 o 
  -9   3   9       16.82       15.19      0.91 o 
  -8   3   9      184.61      182.06      3.90 o 
  -7   3   9        2.16        4.57      0.62 o 
  -6   3   9       20.64       21.54      0.87 o 
  -5   3   9        7.19        5.24      0.67 o 
  -4   3   9      208.50      218.54      4.00 o 
  -3   3   9      216.17      213.65      3.95 o 
  -2   3   9        3.07        2.02      0.62 o 
  -1   3   9        3.79        4.04      0.58 o 
   0   3   9        0.74       -0.14      0.87 o 
   1   3   9       92.45       87.60      2.45 o 
   2   3   9       15.95       19.42      1.01 o 
   3   3   9       10.35       15.72      0.96 o 
   4   3   9      242.97      241.03      4.97 o 
   5   3   9       63.53       76.54      2.26 o 
   6   3   9       46.59       39.30      1.25 o 
   7   3   9       71.03       68.43      1.88 o 
   8   3   9       12.31        8.89      0.58 o 
 -12   4   9       31.99       33.37      1.06 o 
 -11   4   9        0.12       -0.48      0.91 o 
 -10   4   9        0.45       -0.38      1.01 o 
  -9   4   9       14.23       17.40      0.82 o 
  -8   4   9       13.37       12.79      0.77 o 
  -7   4   9      121.25      106.72      2.79 o 
  -6   4   9        2.94        2.60      0.53 o 
  -5   4   9        0.10       -0.77      0.77 o 
  -4   4   9      172.87      174.82      3.37 o 
  -3   4   9        9.65       11.54      0.77 o 
  -2   4   9      131.26      124.89      2.84 o 
  -1   4   9        1.62        0.67      0.87 o 
   0   4   9       79.15       70.26      2.02 o 
   1   4   9      106.41      116.95      2.94 o 
   2   4   9       72.18       65.97      1.97 o 
   3   4   9        4.12        7.45      0.67 o 
   4   4   9        4.59        4.85      0.58 o 
   5   4   9       13.18        9.85      0.62 o 
 -18   0  10        1.55        0.10      0.72 o 
 -17   0  10        1.99        2.69      0.53 o 
 -16   0  10        0.05       -0.53      0.96 o 
 -15   0  10        5.31        5.67      0.72 o 
 -14   0  10        0.22        2.40      0.72 o 
 -13   0  10       21.80       24.90      1.20 o 
 -12   0  10        2.32        0.96      1.25 o 
 -11   0  10       43.66       49.44      1.44 o 
 -10   0  10       30.42       26.06      0.96 o 
  -9   0  10       21.40       23.41      0.96 o 
  -8   0  10      432.43      407.77      5.28 o 
  -7   0  10      421.20      425.60      5.13 o 
  -6   0  10       33.40       35.44      1.01 o 
  -5   0  10      570.88      562.12      5.83 o 
  -4   0  10       34.07       31.54      0.91 o 
  -3   0  10       10.91       13.46      0.67 o 
  -2   0  10     1486.52     1421.78     10.11 o 
  -1   0  10      456.76      472.98      5.62 o 
   0   0  10     2009.25     2029.70     13.23 o 
   1   0  10      537.98      500.68      6.16 o 
   2   0  10      123.51      126.94      3.27 o 
   3   0  10     1192.97     1117.33     10.24 o 
   4   0  10        3.19        2.50      0.72 o 
   5   0  10      136.91      139.58      4.00 o 
   6   0  10      281.79      277.66      5.36 o 
   7   0  10       54.74       47.28      1.35 o 
   8   0  10       18.96       23.70      0.96 o 
   9   0  10      148.21      154.68      3.08 o 
  10   0  10       75.06       69.16      1.83 o 
 -17   1  10       10.41       12.83      0.72 o 
 -16   1  10       30.18       25.34      0.91 o 
 -15   1  10        1.76        3.84      0.72 o 
 -14   1  10        0.26       -1.15      1.15 o 
 -13   1  10        2.03        3.89      0.82 o 
 -12   1  10       40.70       43.38      1.44 o 
 -11   1  10        0.20        0.72      0.91 o 
 -10   1  10       37.70       39.58      1.25 o 
  -9   1  10        0.03        0.00      0.87 o 
  -8   1  10       41.81       43.04      1.25 o 
  -7   1  10      432.62      385.78      4.99 o 
  -6   1  10       43.93       42.37      1.25 o 
  -5   1  10      181.95      177.27      3.33 o 
  -4   1  10      763.14      754.99      7.01 o 
  -3   1  10      467.21      449.59      5.33 o 
  -2   1  10      371.69      349.91      4.79 o 
  -1   1  10      364.73      358.75      4.93 o 
   0   1  10        0.20        0.05      0.91 o 
   1   1  10      290.11      307.29      4.88 o 
   2   1  10      806.49      800.30      8.33 o 
   3   1  10       24.72       31.68      1.15 o 
   4   1  10      923.66      915.24      9.95 o 
   5   1  10       12.04       16.25      1.01 o 
   6   1  10      167.42      178.16      4.24 o 
   7   1  10        4.52        4.28      0.67 o 
   8   1  10      126.49      131.49      3.18 o 
   9   1  10       17.23       17.07      0.72 o 
  10   1  10        2.50        2.45      0.43 o 
 -16   2  10        0.70        2.11      0.53 o 
 -15   2  10       46.95       43.14      1.20 o 
 -14   2  10        0.00        0.38      0.62 o 
 -13   2  10        7.34        5.53      0.77 o 
 -12   2  10        6.17        6.73      0.87 o 
 -11   2  10        1.99        5.00      0.67 o 
 -10   2  10        8.46        9.66      0.77 o 
  -9   2  10      162.63      167.59      3.71 o 
  -8   2  10      115.03      126.92      3.23 o 
  -7   2  10       81.86       76.37      2.12 o 
  -6   2  10        3.36        2.98      0.58 o 
  -5   2  10      214.24      190.32      3.62 o 
  -4   2  10      150.90      133.65      3.04 o 
  -3   2  10        0.19       -0.72      0.82 o 
  -2   2  10       31.50       26.20      1.01 o 
  -1   2  10      330.42      327.48      4.98 o 
   0   2  10      167.11      156.76      3.52 o 
   1   2  10      876.51      909.43      9.02 o 
   2   2  10       57.46       54.88      1.68 o 
   3   2  10       13.31       16.34      0.96 o 
   4   2  10       12.96        8.41      0.87 o 
   5   2  10       24.06       23.17      1.06 o 
   6   2  10       56.71       61.24      1.78 o 
   7   2  10       33.22       30.39      1.06 o 
   8   2  10       21.47       17.88      0.72 o 
   9   2  10       28.65       34.43      1.01 o 
 -14   3  10       13.80       10.48      0.67 o 
 -13   3  10       28.71       37.99      1.25 o 
 -12   3  10        0.17        0.38      0.58 o 
 -11   3  10       30.43       34.28      1.15 o 
 -10   3  10        6.18        6.34      0.77 o 
  -9   3  10        5.64        4.13      0.67 o 
  -8   3  10       46.19       40.25      1.25 o 
  -7   3  10       55.64       69.55      2.12 o 
  -6   3  10       65.06       70.38      2.07 o 
  -5   3  10      325.96      338.35      5.07 o 
  -4   3  10        8.20        5.96      0.67 o 
  -3   3  10      103.90       95.41      2.70 o 
  -2   3  10       15.75       18.75      0.91 o 
  -1   3  10        0.79        1.78      0.48 o 
   0   3  10        0.10        1.06      0.53 o 
   1   3  10       39.40       39.96      1.25 o 
   2   3  10       23.23       18.65      0.91 o 
   3   3  10       65.76       56.24      1.64 o 
   4   3  10       22.76       25.19      1.06 o 
   5   3  10       10.10        9.66      0.72 o 
   6   3  10       33.73       29.96      0.96 o 
   7   3  10       24.79       29.96      0.87 o 
 -11   4  10       19.40       22.64      0.87 o 
 -10   4  10       22.51       30.39      1.06 o 
  -9   4  10        0.44        1.59      0.53 o 
  -8   4  10        0.52       -0.43      0.91 o 
  -7   4  10        0.12       -0.43      0.82 o 
  -6   4  10       26.80       28.51      0.87 o 
  -5   4  10       10.10        8.94      0.62 o 
  -4   4  10       19.02       17.02      0.72 o 
  -3   4  10       11.89       13.75      0.72 o 
  -2   4  10        2.72        0.72      0.82 o 
  -1   4  10        0.53        1.39      0.48 o 
   0   4  10        1.62        1.73      0.53 o 
   1   4  10        0.08       -0.29      0.77 o 
   2   4  10        2.68        1.25      0.53 o 
   3   4  10       18.61       21.15      0.91 o 
 -17   1  11        9.91       10.48      0.62 o 
 -16   1  11        1.09        0.43      0.82 o 
 -15   1  11        7.98        9.47      0.77 o 
 -14   1  11        0.08       -0.72      1.11 o 
 -13   1  11        1.24       -0.58      1.15 o 
 -12   1  11        0.02        0.77      0.58 o 
 -11   1  11        6.33        4.57      0.72 o 
 -10   1  11       18.74       18.51      0.96 o 
  -9   1  11        1.80        0.43      0.96 o 
  -8   1  11        1.31        0.48      0.62 o 
  -7   1  11       52.81       47.81      1.44 o 
  -6   1  11       16.84       13.60      0.72 o 
  -5   1  11      127.93      128.88      2.99 o 
  -4   1  11        1.63        0.14      0.96 o 
  -3   1  11       36.86       37.36      1.11 o 
  -2   1  11        0.19       -0.72      1.01 o 
  -1   1  11      837.33      852.65      8.28 o 
   0   1  11      114.74      107.52      3.08 o 
   1   1  11      536.56      535.59      6.88 o 
   2   1  11        2.05       -0.34      0.91 o 
   3   1  11        1.54        3.51      0.72 o 
   4   1  11        4.03        1.78      0.67 o 
   5   1  11       42.38       45.25      1.44 o 
   6   1  11        0.08        0.77      1.01 o 
   7   1  11       43.20       43.14      1.39 o 
   8   1  11        7.01        7.50      0.53 o 
   9   1  11       25.36       27.79      0.77 o 
 -16   2  11        5.03        6.58      0.53 o 
 -15   2  11        6.59        6.78      0.53 o 
 -14   2  11        0.22        0.24      0.87 o 
 -13   2  11       17.32       20.38      0.96 o 
 -12   2  11        3.70        4.57      0.72 o 
 -11   2  11        0.43        1.25      0.62 o 
 -10   2  11       16.17       11.87      0.82 o 
  -9   2  11        9.44       14.76      0.91 o 
  -8   2  11       21.33       23.46      0.96 o 
  -7   2  11      129.65      126.76      3.08 o 
  -6   2  11       15.48       15.00      0.77 o 
  -5   2  11      301.14      281.28      4.54 o 
  -4   2  11        4.56        5.00      0.62 o 
  -3   2  11        4.74        6.97      0.72 o 
  -2   2  11        3.38        4.37      0.62 o 
  -1   2  11        1.34        1.54      0.58 o 
   0   2  11      183.24      182.83      3.95 o 
   1   2  11      230.90      219.20      4.34 o 
   2   2  11        0.27        2.79      0.67 o 
   3   2  11       49.05       46.46      1.49 o 
   4   2  11        1.11        0.91      1.11 o 
   5   2  11        4.94        3.89      0.62 o 
   6   2  11       15.38       14.71      0.82 o 
   7   2  11        4.33        3.65      0.48 o 
   8   2  11       25.35       33.03      0.96 o 
 -14   3  11        7.00        8.60      0.62 o 
 -13   3  11        8.17        7.35      0.62 o 
 -12   3  11       56.84       57.68      1.59 o 
 -11   3  11        4.57        5.43      0.67 o 
 -10   3  11       16.25       19.18      0.96 o 
  -9   3  11        0.91        1.20      0.58 o 
  -8   3  11       44.05       43.43      1.30 o 
  -7   3  11       21.94       21.30      0.87 o 
  -6   3  11        2.41        1.87      0.53 o 
  -5   3  11       26.65       25.77      0.96 o 
  -4   3  11       43.37       39.63      1.25 o 
  -3   3  11      169.68      168.19      3.52 o 
  -2   3  11      111.14      104.43      2.79 o 
  -1   3  11       41.84       36.74      1.11 o 
   0   3  11       94.15       84.72      2.26 o 
   1   3  11        4.46        7.26      0.72 o 
   2   3  11        1.71        1.39      0.58 o 
   3   3  11       47.43       51.71      1.59 o 
   4   3  11        3.23        2.35      0.53 o 
   5   3  11       33.26       37.94      1.15 o 
 -10   4  11        0.39        0.19      0.77 o 
  -9   4  11        0.44        0.91      0.43 o 
  -8   4  11       15.18       16.15      0.72 o 
  -7   4  11        7.45        5.96      0.58 o 
  -6   4  11       16.89       17.83      0.72 o 
  -5   4  11        0.34        1.35      0.38 o 
  -4   4  11       52.54       42.24      1.35 o 
  -3   4  11       41.83       46.17      1.44 o 
  -2   4  11       41.85       39.15      1.11 o 
  -1   4  11        0.40        0.72      0.43 o 
   0   4  11       10.04       11.82      0.62 o 
   1   4  11       13.07        9.09      0.62 o 
 -17   0  12        0.61        0.19      0.62 o 
 -16   0  12        0.14        0.87      0.43 o 
 -15   0  12       10.85        9.47      0.77 o 
 -14   0  12        0.61        0.87      1.01 o 
 -13   0  12        8.46       12.06      0.91 o 
 -12   0  12       55.33       57.58      1.83 o 
 -11   0  12      251.46      266.90      4.92 o 
 -10   0  12       12.85       11.78      0.87 o 
  -9   0  12      135.53      147.19      3.52 o 
  -8   0  12       31.50       33.32      1.15 o 
  -7   0  12        4.06        5.72      0.67 o 
  -6   0  12      525.37      479.43      5.87 o 
  -5   0  12      772.47      758.28      7.59 o 
  -4   0  12     1685.83     1651.77     12.20 o 
  -3   0  12       14.45       10.53      0.77 o 
  -2   0  12      211.07      213.01      4.15 o 
  -1   0  12       97.85       91.79      2.41 o 
   0   0  12      523.37      491.35      6.50 o 
   1   0  12       74.88       77.85      2.36 o 
   2   0  12       28.51       28.27      1.11 o 
   3   0  12        0.97        1.78      0.58 o 
   4   0  12       15.93       21.34      1.06 o 
   5   0  12      297.10      304.95      5.22 o 
   6   0  12      142.70      144.50      3.42 o 
   7   0  12      146.47      133.89      2.80 o 
   8   0  12       40.73       34.34      1.11 o 
 -16   1  12        5.28        5.77      0.58 o 
 -15   1  12        0.10       -0.96      0.96 o 
 -14   1  12        8.11        7.93      0.72 o 
 -13   1  12        2.77        4.37      0.72 o 
 -12   1  12       12.03       11.58      0.91 o 
 -11   1  12       32.40       34.38      1.20 o 
 -10   1  12       34.83       36.98      1.20 o 
  -9   1  12        9.43        6.63      0.82 o 
  -8   1  12      745.31      756.28      7.98 o 
  -7   1  12      140.17      137.66      3.23 o 
  -6   1  12      277.73      259.49      4.34 o 
  -5   1  12       14.25       13.75      0.82 o 
  -4   1  12        6.55        6.82      0.72 o 
  -3   1  12      255.24      264.37      4.58 o 
  -2   1  12      389.11      404.86      5.66 o 
  -1   1  12       39.60       40.73      1.20 o 
   0   1  12      383.94      345.68      5.37 o 
   1   1  12       17.04       19.76      0.96 o 
   2   1  12      176.89      173.46      3.95 o 
   3   1  12       97.28       95.60      2.74 o 
   4   1  12      213.19      216.90      4.63 o 
   5   1  12       44.35       43.09      1.35 o 
   6   1  12        1.98        0.19      0.82 o 
   7   1  12        6.53        7.02      0.62 o 
 -15   2  12        0.20        0.72      0.43 o 
 -14   2  12        0.05        0.53      0.91 o 
 -13   2  12       12.09       12.50      0.82 o 
 -12   2  12        8.50       10.86      0.82 o 
 -11   2  12       25.96       27.74      1.06 o 
 -10   2  12        6.63        7.79      0.77 o 
  -9   2  12      252.01      243.27      4.49 o 
  -8   2  12       58.13       47.91      1.39 o 
  -7   2  12       35.08       32.17      1.06 o 
  -6   2  12      104.85      100.28      2.74 o 
  -5   2  12       66.65       66.78      1.97 o 
  -4   2  12       29.12       30.48      1.06 o 
  -3   2  12      323.28      340.94      5.22 o 
  -2   2  12      171.30      172.10      3.76 o 
  -1   2  12       14.32       14.56      0.82 o 
   0   2  12        1.17        4.08      0.62 o 
   1   2  12        4.18        3.80      0.53 o 
   2   2  12      217.71      208.91      4.24 o 
   3   2  12       50.38       52.48      1.64 o 
   4   2  12        9.12        9.61      0.77 o 
   5   2  12      129.90      138.36      3.08 o 
   6   2  12       58.06       63.27      1.83 o 
 -13   3  12        1.53        0.77      0.53 o 
 -12   3  12        3.91        5.38      0.58 o 
 -11   3  12        0.02       -0.38      0.82 o 
 -10   3  12        5.79        6.10      0.58 o 
  -9   3  12       49.82       53.58      1.59 o 
  -8   3  12       27.33       25.67      0.91 o 
  -7   3  12       22.13       21.35      0.87 o 
  -6   3  12       32.40       35.97      1.06 o 
  -5   3  12        1.39        3.80      0.53 o 
  -4   3  12        1.93        0.53      0.82 o 
  -3   3  12        6.45        5.43      0.62 o 
  -2   3  12        6.14        5.91      0.58 o 
  -1   3  12       26.43       21.78      0.87 o 
   0   3  12        0.80        0.43      0.91 o 
   1   3  12       24.47       26.68      0.91 o 
   2   3  12       13.24       10.72      0.72 o 
   3   3  12       76.60       85.48      2.36 o 
   4   3  12       72.97       88.91      2.21 o 
  -7   4  12        0.11        0.29      0.48 o 
  -6   4  12        0.11        0.72      0.38 o 
  -5   4  12        5.78        5.72      0.48 o 
  -4   4  12       12.47       12.45      0.58 o 
  -3   4  12        0.69       -0.58      0.58 o 
  -2   4  12        4.50        3.46      0.43 o 
 -16   1  13        1.62        0.96      0.43 o 
 -15   1  13        0.94        0.43      0.53 o 
 -14   1  13        1.46        1.44      0.62 o 
 -13   1  13        4.33        3.99      0.72 o 
 -12   1  13        5.71        4.42      0.72 o 
 -11   1  13       39.71       40.68      1.30 o 
 -10   1  13       12.34        9.81      0.82 o 
  -9   1  13       63.38       64.66      1.92 o 
  -8   1  13      116.23      113.63      3.08 o 
  -7   1  13       47.24       51.12      1.49 o 
  -6   1  13       81.74       78.87      2.12 o 
  -5   1  13      126.04      108.83      2.94 o 
  -4   1  13      126.59      124.58      3.27 o 
  -3   1  13       76.69       85.84      2.31 o 
  -2   1  13        6.98        4.90      0.62 o 
  -1   1  13        4.44        6.34      0.67 o 
   0   1  13        0.36       -0.77      0.91 o 
   1   1  13       10.41       11.78      0.77 o 
   2   1  13        6.77        8.75      0.72 o 
   3   1  13      102.56       98.21      2.60 o 
   4   1  13        6.27        3.99      0.62 o 
   5   1  13        5.82        7.83      0.62 o 
   6   1  13       26.67       31.50      1.01 o 
 -14   2  13        2.32        2.21      0.53 o 
 -13   2  13        0.04       -0.19      0.91 o 
 -12   2  13        0.12        0.87      0.48 o 
 -11   2  13       67.80       68.56      2.21 o 
 -10   2  13        0.59        1.25      0.58 o 
  -9   2  13       48.86       39.78      1.15 o 
  -8   2  13        3.99        6.20      0.67 o 
  -7   2  13        4.79        3.27      0.53 o 
  -6   2  13        5.23        3.75      0.58 o 
  -5   2  13        0.55       -0.05      0.87 o 
  -4   2  13       30.72       26.88      0.96 o 
  -3   2  13       63.06       55.37      1.68 o 
  -2   2  13       41.08       32.56      1.06 o 
  -1   2  13      100.34      103.69      2.84 o 
   0   2  13        6.25        3.94      0.53 o 
   1   2  13        9.75        6.97      0.77 o 
   2   2  13        8.51        7.50      0.72 o 
   3   2  13        1.16        1.35      0.53 o 
   4   2  13       12.46       13.41      0.67 o 
 -11   3  13        7.99        8.12      0.67 o 
 -10   3  13        4.37        6.20      0.62 o 
  -9   3  13       10.90       11.82      0.72 o 
  -8   3  13       12.60        8.51      0.62 o 
  -7   3  13       52.44       46.32      1.35 o 
  -6   3  13       74.24       69.30      1.88 o 
  -5   3  13       42.24       37.08      1.11 o 
  -4   3  13       14.86       13.65      0.67 o 
  -3   3  13        5.01        3.80      0.53 o 
  -2   3  13       11.89       14.28      0.72 o 
  -1   3  13        1.90        3.75      0.48 o 
   0   3  13        9.02       15.81      0.72 o 
   1   3  13       50.12       54.99      1.68 o 
   2   3  13       66.03       66.51      1.93 o 
 -15   0  14       82.17       90.84      2.41 o 
 -14   0  14        0.19        1.44      0.58 o 
 -13   0  14        2.37        2.07      0.58 o 
 -12   0  14        0.43        1.59      0.53 o 
 -11   0  14       56.83       57.73      1.78 o 
 -10   0  14        2.28        0.43      1.06 o 
  -9   0  14      200.41      182.75      3.91 o 
  -8   0  14      364.68      373.45      5.51 o 
  -7   0  14       26.21       30.91      1.11 o 
  -6   0  14      104.76       99.94      2.89 o 
  -5   0  14        2.81        4.28      0.53 o 
  -4   0  14      460.01      459.35      6.00 o 
  -3   0  14        0.24        1.11      0.58 o 
  -2   0  14        5.57        3.51      0.58 o 
  -1   0  14       10.52        8.36      0.72 o 
   0   0  14       67.40       70.34      2.17 o 
   1   0  14      280.69      301.84      4.93 o 
   2   0  14      181.61      200.62      4.10 o 
   3   0  14      178.17      195.68      3.81 o 
   4   0  14       55.89       53.64      1.64 o 
 -15   1  14        1.60        1.35      0.48 o 
 -14   1  14       23.67       27.84      1.06 o 
 -13   1  14        0.45        0.77      0.58 o 
 -12   1  14      227.91      233.13      4.34 o 
 -11   1  14       15.65       16.78      0.91 o 
 -10   1  14       41.37       46.55      1.35 o 
  -9   1  14        2.79        3.17      0.58 o 
  -8   1  14        6.41        5.38      0.62 o 
  -7   1  14       54.09       51.56      1.64 o 
  -6   1  14       15.38       15.96      0.77 o 
  -5   1  14       18.12       18.75      0.82 o 
  -4   1  14       98.16       91.55      2.65 o 
  -3   1  14      122.22      121.79      3.08 o 
  -2   1  14       67.56       70.48      2.07 o 
  -1   1  14      212.25      206.96      4.00 o 
   0   1  14      103.66      109.48      2.94 o 
   1   1  14      105.88      108.38      2.94 o 
   2   1  14        1.80        2.11      0.58 o 
   3   1  14        0.24        0.43      0.48 o 
   4   1  14       19.01       16.87      0.77 o 
 -13   2  14       58.24       56.39      1.68 o 
 -12   2  14        0.01        0.62      0.53 o 
 -11   2  14       56.89       57.06      1.68 o 
 -10   2  14       65.55       67.17      1.97 o 
  -9   2  14       39.78       39.48      1.15 o 
  -8   2  14        8.43        7.88      0.62 o 
  -7   2  14       27.56       28.80      0.96 o 
  -6   2  14       63.26       72.89      1.97 o 
  -5   2  14       19.17       16.68      0.77 o 
  -4   2  14       27.03       34.04      1.01 o 
  -3   2  14        0.96        2.16      0.48 o 
  -2   2  14       29.97       26.40      0.91 o 
  -1   2  14       23.91       22.26      0.82 o 
   0   2  14        9.70       10.33      0.67 o 
   1   2  14       88.02       88.63      2.50 o 
   2   2  14       17.84       18.85      0.82 o 
  -9   3  14        1.29        2.69      0.48 o 
  -8   3  14        0.01        0.10      0.43 o 
  -7   3  14        1.72        0.38      0.72 o 
  -6   3  14        4.89        5.00      0.53 o 
  -5   3  14       20.31       20.53      0.77 o 
  -4   3  14       14.15       14.28      0.62 o 
  -3   3  14       76.17       74.70      1.93 o 
  -2   3  14        0.48        0.10      0.62 o 
  -1   3  14      136.24      126.83      2.46 o 
 -13   1  15        2.48        1.73      0.58 o 
 -12   1  15       57.21       52.20      1.59 o 
 -11   1  15        4.00        5.09      0.62 o 
 -10   1  15       45.85       44.92      1.35 o 
  -9   1  15        0.04       -0.38      0.87 o 
  -8   1  15       26.32       23.61      0.91 o 
  -7   1  15        0.80        1.25      0.43 o 
  -6   1  15        8.79       12.59      0.67 o 
  -5   1  15        4.67        4.04      0.53 o 
  -4   1  15       23.21       21.25      0.82 o 
  -3   1  15       14.24       11.87      0.72 o 
  -2   1  15        0.32       -0.10      0.72 o 
  -1   1  15       58.69       57.11      1.68 o 
   0   1  15        2.36        1.87      0.53 o 
   1   1  15        0.03        0.34      0.82 o 
   2   1  15        7.90        8.36      0.62 o 
 -11   2  15        8.21        7.88      0.58 o 
 -10   2  15        3.53        5.09      0.62 o 
  -9   2  15        6.64        7.59      0.58 o 
  -8   2  15        0.55       -0.72      0.72 o 
  -7   2  15       29.44       29.19      0.91 o 
  -6   2  15       31.93       34.29      1.01 o 
  -5   2  15       83.33       86.11      2.26 o 
  -4   2  15       10.59        8.36      0.58 o 
  -3   2  15       55.94       60.52      1.83 o 
  -2   2  15        0.41        0.96      0.43 o 
  -1   2  15        3.26        2.60      0.48 o 
   0   2  15       17.91       16.30      0.72 o 
 -12   0  16       21.15       21.78      0.82 o 
 -11   0  16       26.94       34.91      1.01 o 
 -10   0  16        0.75        2.21      0.53 o 
  -9   0  16       22.50       30.19      0.91 o 
  -8   0  16       80.44       78.60      2.26 o 
  -7   0  16        2.03        0.58      0.82 o 
  -6   0  16        0.07        1.15      0.43 o 
  -5   0  16        0.74        0.67      0.82 o 
  -4   0  16       50.69       50.60      1.59 o 
  -3   0  16       82.52       88.42      2.26 o 
  -2   0  16      190.74      181.44      3.23 o 
  -1   0  16       87.09       99.80      2.41 o 
   0   0  16      145.11      147.82      2.84 o 
 -11   1  16        0.82        0.05      0.67 o 
 -10   1  16        0.04        0.53      0.72 o 
  -9   1  16        5.37        4.47      0.53 o 
  -8   1  16       45.70       44.01      1.30 o 
  -7   1  16      105.40      112.40      2.55 o 
  -6   1  16       24.73       27.36      0.87 o 
  -5   1  16       60.22       55.33      1.64 o 
  -4   1  16       30.42       35.30      1.06 o 
  -3   1  16       74.55       75.32      2.02 o 
  -2   1  16        0.40        0.82      0.48 o 
  -1   1  16        8.29        6.73      0.58 o 
  -6   2  16        4.63        6.15      0.48 o 
                                                 
